# Supplementary material for: Experiences of social support and the role of engagement in a digital educational support group for adolescent mothers’ health in the Dominican Republic
Source: PLOS Digit Health. 2025 Apr 21;4(4):e0000808. doi: 10.1371/journal.pdig.0000808 (PMC12011247; doi:10.1371/journal.pdig.0000808)
Supplement: S1 Data — Deidentified study questionnaire data are included. WhatsApp data are not included as they could not be deidentified. (CSV) [file pdig.0000808.s001.csv]

	Group	ID_codigo	babyage	ParticipantAge	Declared	CedulaID	AttendSchool	HighestGrade	Partner	PartnerDur	MaritalStatus	Work	Number_Children	Total_contraceptive	PII	Health Literacy Pre	Health Literacy Post	Knowledge Pre	Knowledge Post	Emotional Pre	Emotional Post	Informational Pre	Informational Post	Instrumental Pre	Instrumental Post	Companionship Pre	Companionship Post	Isolation_Pre	Isolation_Post	Before_contraception	After_contraception
1	1	F001	7	18	1	0	0	11	1	36	2	0	2	1	1	11	11	6	11	51.8	51.8	53.5	52	47.3	50.1	47.6	52.9	47.3	50.1	1	1
2	1	F006	10	19	1	1	0	8	1	24	2	0	1	1	0	NA	NA	NA	NA	NA	NA	NA	NA	NA	NA	NA	NA	NA	NA	1	1
3	1	F008	8	20	0	0	0	9	1	9	2	0	1	1	1	11	8	5	4	NA	NA	NA	NA	NA	NA	NA	NA	NA	NA	1	1
4	3	F012	0	18	1	1	0	10	1	12	2	0	1	1	1	9	13	11	11	51.8	43.3	56.8	53.5	61.5	62.8	42.7	40.5	61.5	62.8	0	1
5	1	F013	7	19	1	1	1	11	0	NA	NA	0	1	0	0	NA	NA	NA	NA	NA	NA	NA	NA	NA	NA	NA	NA	NA	NA	0	0
6	1	F014	10	16	0	0	1	8	0	NA	NA	0	1	1	0	NA	NA	NA	NA	NA	NA	NA	NA	NA	NA	NA	NA	NA	NA	1	1
7	1	F015	11	19	1	0	0	9	1	17	2	0	1	NA	1	11	10	6	8	44.4	46.7	48.9	52	57.3	57.3	36.9	42.7	57.3	57.3	NA
8	3	F017	1	18	1	1	1	11	1	12	2	0	2	1	1	8	8	7	6	51.8	48	56.8	55.1	34.4	44.2	46.3	50.1	34.4	44.2	1	1
9	1	F018	6	18	1	1	1	12	1	36	2	0	1	1	1	10	10	6	8	NA	NA	NA	NA	NA	NA	NA	NA	NA	NA	1	1
10	1	F019	5	16	1	0	0	10	0	NA	NA	0	1	1	1	7	8	7	9	63.2	50.5	68.2	55.1	47.3	57.3	64.2	50.1	47.3	57.3	1	1
11	1	F021	8	19	1	1	0	6	1	36	2	0	1	1	0	NA	NA	NA	NA	NA	NA	NA	NA	NA	NA	NA	NA	NA	NA	1	1
12	1	F022	7	16	1	0	1	10	0	NA	NA	0	1	1	1	7	6	8	8	NA	NA	NA	NA	NA	NA	NA	NA	NA	NA	1	1
13	1	F023	9	16	1	0	1	9	1	24	2	0	1	0	0	NA	NA	NA	NA	NA	NA	NA	NA	NA	NA	NA	NA	NA	NA	0	0
14	1	F024	7	18	1	1	1	11	1	36	2	0	1	1	1	9	10	8	7	NA	NA	NA	NA	NA	NA	NA	NA	NA	NA	1	1
15	1	F025	6	15	1	0	1	11	0	NA	NA	0	1	1	0	6	4	7	11	41.1	33.5	56.8	34.7	58.8	66.5	50.1	42.7	58.8	66.5	1	1
16	1	F028	9	17	1	0	0	7	0	NA	NA	0	1	1	1	9	6	6	9	NA	NA	NA	NA	NA	NA	NA	NA	NA	NA	1	1
17	1	F029	9	17	1	0	1	9	1	24	2	0	1	1	1	10	9	8	7	48	49.2	53.5	56.8	58.8	54.4	47.6	64.2	58.8	54.4	1	1
18	1	F031	5	16	1	0	1	11	1	6	2	0	1	1	1	7	9	9	11	63.2	48	58.6	45.8	51.5	53	48.8	46.3	51.5	53	1	1
19	2	F034	4	15	1	1	1	9	1	12	2	0	1	0	1	13	14	8	9	57.2	38.9	60.8	52	53	60.2	42.7	45.1	53	60.2	0	0
20	2	F035	2	19	1	1	0	10	0	NA	NA	0	1	1	0	NA	NA	NA	NA	NA	NA	NA	NA	NA	NA	NA	NA	NA	NA	1	1
21	2	F036	1	18	1	1	1	12	1	36	2	0	2	1	1	10	11	7	9	36.8	33.5	30.2	45.8	57.3	67.7	47.6	51.4	57.3	67.7	1	1
22	2	F038	0	18	1	1	0	12	1	5	2	0	1	1	0	9	11	8	10	53.3	54.9	50.5	55.1	34.4	39.7	52.9	54.6	34.4	39.7	0	1
23	3	F040	0	19	1	0	0	7	1	60	2	0	1	1	0	NA	NA	NA	NA	NA	NA	NA	NA	NA	NA	NA	NA	NA	NA	1	1
24	3	F043	2	18	1	1	0	11	0	NA	NA	0	1	0	0	NA	NA	NA	NA	NA	NA	NA	NA	NA	NA	NA	NA	NA	NA	0	0
25	2	F046	1	18	1	1	1	12	1	48	2	0	1	NA	0	NA	NA	NA	NA	NA	NA	NA	NA	NA	NA	NA	NA	NA	NA	NA
26	2	F047	5	17	1	1	0	10	1	24	2	0	1	1	0	8	6	8	8	45.5	41.1	52	50.5	58.8	60.2	40.5	42.7	58.8	60.2	1	1
27	2	F048	3	18	1	1	0	8	1	24	2	0	1	1	1	10	8	6	7	45.5	45.5	60.8	47.4	55.9	57.3	46.3	47.6	55.9	57.3	1	1
28	2	F049	4	18	1	1	0	9	1	12	2	0	1	1	0	NA	NA	NA	NA	NA	NA	NA	NA	NA	NA	NA	NA	NA	NA	1	1
29	3	F050	4	16	1	1	0	8	1	24	2	0	1	1	0	8	9	8	8	34.6	38.9	41.5	44.4	60.2	65.2	40.5	40.5	60.2	65.2	1	1
30	2	F051	3	17	1	0	1	11	1	24	2	0	1	NA	0	NA	NA	NA	NA	NA	NA	NA	NA	NA	NA	NA	NA	NA	NA	NA
31	2	F053	2	20	1	1	0	9	1	24	2	0	1	0	0	11	10	9	10	42.2	54.9	50.5	58.6	48.7	47.3	54.6	52.9	48.7	47.3	0	0
32	2	F054	1	18	0	0	0	6	1	48	2	0	1	1	1	9	9	7	10	37.8	41.1	50.5	50.5	55.9	55.9	43.9	43.9	55.9	55.9	1	1
33	2	F055	4	16	1	1	0	10	1	12	2	0	1	1	0	11	12	8	9	63.2	63.2	41.5	60.8	58.8	48.7	42.7	64.2	58.8	48.7	1	1
34	2	F056	4	18	1	1	0	9	1	12	2	0	1	1	0	12	11	7	11	45.5	54.9	50.5	53.5	42.2	53	54.6	52.9	42.2	53	1	1
35	2	F057	4	17	1	1	0	9	0	NA	NA	0	1	1	0	8	9	9	7	49.2	49.2	55.1	42.9	57.3	53	51.4	47.6	57.3	53	1	1
36	3	F058	4	17	1	0	1	9	1	12	2	0	1	1	1	7	6	7	10	51.8	51.8	68.2	60.8	55.9	53	48.8	58.7	55.9	53	1	1
37	3	F059	NA	16	0	0	0	7	1	12	2	0	1	NA	0	NA	NA	NA	NA	NA	NA	NA	NA	NA	NA	NA	NA	NA	NA	NA
38	3	F060	0	19	1	1	0	8	1	36	2	0	1	0	1	12	7	7	6	46.7	63.2	47.4	53.5	53	48.7	33.1	47.6	53	48.7	0	0
39	3	F061	4	17	1	1	1	11	1	12	2	0	1	1	0	12	13	9	11	42.2	63.2	50.5	48.9	50.1	47.3	56.4	64.2	50.1	47.3	1	1
40	3	F062	1	16	1	0	0	9	0	NA	NA	0	1	1	0	12	8	9	9	45.5	37.8	48.9	45.8	57.3	54.4	39.3	42.7	57.3	54.4	1	1
41	3	F064	1	18	1	0	1	10	1	12	2	0	1	1	1	10	9	9	10	63.2	46.7	60.8	53.5	44.2	39.7	64.2	56.4	44.2	39.7	0	1
42	3	F065	2	19	1	1	1	9	1	36	2	1	3	0	0	8	8	7	8	63.2	63.2	68.2	55.1	57.3	58.8	64.2	42.7	57.3	58.8	0	0
43	3	F066	0	19	0	0	0	10	0	NA	NA	0	1	0	0	9	8	7	10	45.5	44.4	41.5	44.4	57.3	61.5	42.7	41.6	57.3	61.5	0	0
44	3	F067	2	17	1	0	1	7	1	48	2	0	1	1	0	8	9	7	7	25	36.8	41.5	44.4	51.5	64	28	41.6	51.5	64	1	1
45	3	F068	2	17	1	1	0	7	1	24	2	0	1	1	1	7	11	7	8	54.9	49.2	52	47.4	60.2	64	41.6	42.7	60.2	64	1	1
46	2	F070	3	17	1	1	0	8	1	12	2	1	1	0	0	10	10	7	8	40	45.5	47.4	40.1	54.4	48.7	40.5	38.1	54.4	48.7	0	0
47	2	F071	0	18	1	0	1	8	1	36	2	0	1	1	1	10	8	7	10	46.7	53.3	44.4	55.1	57.3	55.9	46.3	43.9	57.3	55.9	0	1
48	3	F072	1	17	1	1	1	11	1	12	2	0	1	1	0	10	10	5	9	63.2	63.2	56.8	60.8	44.2	34.4	64.2	64.2	44.2	34.4	1	1
49	3	F073	5	18	1	1	1	8	1	36	1	0	1	1	1	8	10	6	6	40	43.3	41.5	47.4	47.3	64	40.5	42.7	47.3	64	0	1
50	3	F074	0	16	1	0	0	9	1	12	2	0	1	1	1	9	10	8	11	49.2	51.8	52	47.4	53	50.1	48.8	56.4	53	50.1	0	1
51	3	F075	0	18	1	1	0	11	1	12	2	0	1	0	1	10	9	9	11	63.2	54.9	52	52	45.8	42.2	54.6	58.7	45.8	42.2	0	0
52	3	F076	0	16	1	1	1	9	1	72	1	0	1	1	1	10	10	6	4	45.5	38.9	38.7	45.8	55.9	53	45.1	58.7	55.9	53	1	1
53	3	F077	0	17	1	1	0	11	1	48	2	0	1	1	0	11	8	7	4	63.2	51.8	52	60.8	45.8	57.3	54.6	47.6	45.8	57.3	0	1
54	2	F079	4	16	1	1	0	9	1	12	2	0	1	1	0	12	12	7	8	63.2	63.2	68.2	68.2	34.4	57.3	64.2	64.2	34.4	57.3	1	1
55	2	F080	0	18	1	1	0	9	1	48	2	0	1	0	0	14	15	8	11	42.2	46.7	52	53.5	61.5	51.5	47.6	52.9	61.5	51.5	0	0
56	2	F081	4	19	1	1	0	8	1	24	2	0	1	1	0	12	10	9	11	30.7	34.6	30.2	36.1	55.9	60.2	36.9	28	55.9	60.2	0	1
57	2	F082	1	18	1	1	0	12	1	24	2	0	1	NA	0	NA	NA	NA	NA	NA	NA	NA	NA	NA	NA	NA	NA	NA	NA	NA
58	3	F083	2	19	1	1	0	11	0	NA	NA	0	1	1	0	NA	NA	NA	NA	NA	NA	NA	NA	NA	NA	NA	NA	NA	NA	0	1
